# Supplementary material for: Estimation of the percentile of Birnbaum-Saunders distribution and its application to PM2.5 in Northern Thailand
Source: PeerJ. 2024 Feb 29;12:e17019. doi: 10.7717/peerj.17019 (PMC10909348; doi:10.7717/peerj.17019)
Supplement: Supplemental Information 1 — Source: Pollution Control Department, Thailand. http://air4thai.pcd.go.th/webV3/#/History. [file peerj-12-17019-s001.csv]

Dataset S1. Daily PM2.5 levels data in Mae Hong Son and Lampang provinces
Mae Hong Son province	Lampang province
25	29
21	30
19	28
18	30
18	27
20	21
16	19
23	33
25	39
26	32
20	37
18	33
17	30
21	27
27	32
28	41
24	43
28	39
27	41
28	40
25	44
21	50
26	49
30	57
36	60
38	59
40	71
42	62
41	59
35	67
40	88
41	87
47	80
42	82
41	68
34	52
30	40
31	39
37	65
39	106
54	108
64	113
78	125
69	158
57	211
70	153
68	42
13	23
9	19
15	27
21	57
27	67
28	74
34	72
36	88
48	92
59	59
66	96
75	143
78	155
79	150
92	138
97	132
103	119
104	100
91	84
91	90
111	97
118	101
142	99
216	103
134	64
53	49
59	48
62	53
60	41
98	51
116	34
104	32
148	39
137	42
144	51
255	62
309	129
244	119
237	99
209	121
263	94
321	103
256	148
233	148
144	86
109	64
147	92
176	172
204	185
203	182
147	113
117	80
108	72
124	96
119	133
104	130
106	100
166	122
214	119
138	82
61	89
59	91
56	93
53	91
50	60
38	55
34	37
34	61
49	48
39	30
36	38
50	44
49	34
34	36
23	63
23	32
22	37
28	48
29	52
31	51
26	46
13	17
18	19
8	21
8	20
5	16
11	17
12	22
13	23
17	23
18	35
19	33
19	31
21	36
19	27
19	24
15	23
17	29
17	31
16	28
17	34
13	25
10	22
11	18
8.3	18.6
11.6	17.4
13.3	20.3
10.3	20.6
6.2	16.1
5.5	16.8
5.8	16.7
7.1	14.9
14.1	16.5
13.5	19.2
15.2	20.4
10	21.6
10.1	18.7
10.2	16.9
10.2	18.2
9	16.3
5.5	16
3.7	14.8
3.7	15.6
3.9	14.8
3.6	13.5
3.3	13.3
4.2	14.7
4.2	12.8
4.4	13
4.4	12.5
5	12.7
5.5	14.4
4.8	13
7.1	12.7
