# Supplementary material for: Estimation of the percentile of Birnbaum-Saunders distribution and its application to PM2.5 in Northern Thailand
Source: PeerJ. 2024 Feb 29;12:e17019. doi: 10.7717/peerj.17019 (PMC10909348; doi:10.7717/peerj.17019)
Supplement: Supplemental Information 3 [file peerj-12-17019-s003.r]

#################################################################################
#                 R code to construct confidence intervals                      # 
#################################################################################
library(MASS)
library(HDInterval)
library(TeachingDemos)
library(LearnBayes)
library(tictoc)
tic()
set.seed(3)
I=c()
J=c()
K=c()
L=c()
S1=c()
S2=c()
V=c()
Talpha=c()
GCI=c()
TB1=c()
Alpha.gibbs=c()
Alpha.Bays=c()
CV.hat=c()
alphahat=c()
batahat=c()
alphahat1=c()
bias=c()
alphastar=c()
CVhat=c()
LBCI=c()
UBCI=c()
AVBCI=c()
cpBCI=c()
Alpha1=c()
Beta1=c()
Alpha2=c()
R1=c()
RR1=c()
U1=c()
GCICVPER=c()
GCIPer=c()
LGCIPer=c()
UGCIPer=c()
AVGCIPer=c()
cpGCIPer=c()
Betahat1=c()
LBCIPer=c()
UBCIPer=c()
AVBCIPer=c()
cpBCIPer=c()
LBayPer=c()
UBayPer=c()
AVBayPer=c()
cpBayPer=c()
LHPDPer=c()
UHPDPer=c()
AVHPDPer=c()
cpHPDPer=c()
Alphabays=c()
Betad=c()
Alad=c()
Betastar=c()
alphastar=c()
#set parameter 
n=10
betaa=1
alpha=0.10


a1 <- b1 <- a2 <- b2 <- 10^(-4) # hyperparameters
r <- 2 # the parameter of the generalized ratio-of-uniforms method
M <- 1000 # the number of generated samples
# SD for generate Beta2 from N(mu,c*sigma^2) to balance the acceptance rate to around 0.45. for BayCI and HPD

#replicate 
rept=5000 #in for loop

#cal Percentile 
z.p <- qnorm(0.5)
PerR=(betaa/4)*((alpha*z.p+sqrt((alpha^2)*(z.p^2)+4))^2)

#Declaring the Log-Likelihood Function for BCI----------------------------------------------------------------------------------------------
Bir.lik1<-function(pars,w){
  alpha<-pars[1]
  bata<-pars[2]
  n<-length(w)
  logl<- ((-n)*log(alpha))- (n*log(bata))+sum(log(((bata/w)^(1/2)) + ((bata/w)^(3/2))))-((1/(2*(alpha^2)))*sum((w/bata) + (bata/w)-2))
  return(-logl)
}
#Declaring the gradient function for BCI
nll_grad<-function(p,w) {
  alpha<-p[1]
  bata<-p[2]
  logal<- (-1/alpha)-(-(((w/bata)+(bata/w)-2)/ (alpha^3)))
  logbe<-  (-(1/bata))+ ((w+(3*bata))/ ((2*w*bata)+(2*bata^2))) -  (((1/w)-(w/(bata^2)))/ (2*(alpha^2)))
  return(c(-sum(logal),-sum(logbe)))
}

#-----------------------------------------------------------------------------------------------------------------------------------
# BCIFUNC for BCI 
BCIFUNC<-function(alphahatBCI,batahatBCI,n,AAlph,BBata){
  
  for (m in 1:500) {
    #Generate bootstrap sample from BS distribution with parameter alpha_hat and beta_hat
    x11<-rnorm(n, mean = 0 , sd = alphahatBCI/2)
    y11<-batahatBCI*(1+(2*(x11^2))+((2*x11)*sqrt(1+(x11^2))))
    
    #Compute bootstrap MLE estimator by using BFGS		
    aa=optim(c(AAlph,BBata),Bir.lik1, gr = nll_grad,
             method = "BFGS", w=y11)
    #bootstrap MLE estimator of alpha
    alphahat1[m]=aa[[1]][1]
    #bootstrap MLE estimator of beta
    Betahat1[m]=aa[[1]][2]
    
    
  }
  
  #calculate the bootstrap bias estimate for alpha
  bias=mean(alphahat1)-alphahatBCI
  #calculate the bootstrap bias estimate for beta
  biasBeta1=mean(Betahat1)-batahatBCI
  
  #calculate the CBC parametric bootstrap estimator of alpha 
  alphastarwith0=alphahat1-(2*bias)
  #calculate the CBC parametric bootstrap estimator of beta
  Betastar1=Betahat1-(2*biasBeta1)
  
  #return the CBC parametric bootstrap estimator of alpha and beta
  return(c(alphastarwith0,Betastar1))
  
}


#the generalized ratio-of-uniforms method for BayCI and the HPD interval
RatioOfUniformsBS <- function(t, a1, b1, a2, b2, r, M)
{
  n <- length(t)
  #Declaring the function for calculating a(r)
  betaLog <- function(b)
  {
    1/(r + 1) * (-(n + a1 + 1) * log(b) - b1/b + sum(log((b/t)^(1/2) +
                                                           (b/t)^(3/2))) - ((n + 1)/2 + a2) * log(sum(1/2 *
                                                                                                        (t/b + b/t - 2)) + b2))
  }
  #Declaring the function for calculating b(r+)
  betafLog <- function(b)
  {
    log(b) + r/(r + 1) * (-(n + a1 + 1) * log(b) - b1/b +
                            sum(log((b/t)^(1/2) + (b/t)^(3/2))) - ((n +
                                                                      1)/2 + a2) * log(sum(1/2 * (t/b + b/t - 2)) +
                                                                                         b2))
  }
  #compute a(r)
  a.max <- optimize(betaLog, lower = 0, upper = 20000,
                    maximum = TRUE)$objective
  #compute b(r+)
  b.max <- optimize(betafLog, lower = 0, upper = 20000,
                    maximum = TRUE)$objective
  a.val <- b.val <- rep(0, M)
  #for i = 1 to M Generate U from Uniform (0,a(r)) and V from Uniform (0,b(r+)) and comput rho 
  for (j in 1:M)
  {
    U <- runif(1, 0, exp(a.max))
    V <- runif(1, 0, exp(b.max))
    rho <- V/U^r
    # If logU>betaLog(rho) regenerate U from Uniform (0,a(r)) and V from Uniform (0,b(r+)) and comput rho 
    while (log(U) > betaLog(rho))
    {
      U <- runif(1, 0, exp(a.max))
      V <- runif(1, 0, exp(b.max))
      rho <- V/U^r
    }
    # If logU<=betaLog(rho) set beta[i] = rho
    b.val[j] <- rho
    #Generate alpha^2 from Gamma 
    a.val[j] <- rigamma(1, n/2 + a2, sum(t/rho + rho/t -
                                           2)/2 + b2)
    # alpha = sqat(alpha^2)
    Alphabays[j]=sqrt(a.val[j])
  }
  
  #Compute Percentile 
  PerBays = (b.val/4)*((Alphabays*z.p+sqrt((Alphabays^2)*(z.p^2)+4))^2)
  
  #return Percentile
  return(PerBays)
}


#----------------------------------------------------------------------------------------------------------------------------------

GCIFunc<-function(n, I, J, K, L, S1, S2){
  Num=5000
  j=0
  while (j<Num)   {
    
    #Generate t distribution
    T=rt(1,df=n-1)
    
    #calculate a, b and cc for sloving B1 and B2
    a=(((n-1)*(J^2))-((1/n)*L*(T^2)))
    b=(-2)*(((n-1)*I*J)-((1-(I*J))*(T^2)))
    cc=((n-1)*(I^2))-((1/n)*K*(T^2))
    
    #since ((b^2)-(4*a*cc))>0 then we have to check before solving for B1 and B2 
    if (((b^2)-(4*a*cc))>0) {
      B1=((-b)+(sqrt((b^2)-(4*a*cc))))/(2*a)
      B2=((-b)-(sqrt((b^2)-(4*a*cc))))/(2*a) } else {
        B1=0
        B2=0}
    
    #find TB ; TB is GPQ for Beta
    if (T<=0) {
      TB=max(B1,B2) } else {
        TB=min(B1,B2) }
    
    #since Beta>0 we have to check TB>0 or not ? if not we have to generate t distribution again. 
    if (TB>0)  {
      j=j+1
      TB1[j]=TB 
      #Generate Chi-squared distribution
      V[j]=rchisq(1,df=n)
      
      #calculate GPQ for alpha
      Talpha[j]=((((S2*(TB1[j]^2))-(2*n*TB1[j])+S1)/(TB1[j]*V[j]))^(1/2))
      
      #calculate GPQ for Percentile
      GCIPer[j] = (TB1[j]/4)*((Talpha[j]*z.p+sqrt((Talpha[j]^2)*(z.p^2)+4))^2)
      
    } else { j=j }
  }
  #return GCI for variance
  return(GCIPer)
}


for (i in 1:5000) {
  
  #Generate Data
  y <- rnorm(n, mean = 0 , sd = alpha/2)
  x <- betaa*(1+(2*(y^2))+((2*y)*sqrt(1+y^2)))
  
  #---------------------------GCI--------------------------------------------------------------------------------
  #Calculate I J K L S1 S2 for GCI method
  I=sum((sqrt(x)/n))
  J=sum((1/sqrt(x)))/n
  K=sum((sqrt(x)-I)^2)
  L=sum(((1/sqrt(x))-J)^2)
  S1=sum(x)
  S2=sum(1/x)
  
  #Call GCIFunc 
  GCIPercentile <- GCIFunc(n, I, J, K, L, S1, S2)
  
  #----------------------------End GCI--------------------------------------------------------------------------------
  
  
  #-------------------------------------BCI----------------------------------------------------------------------------
  #Compute the MME estimator of alpha and beta for initial values 
  AAlpha=(2*(((mean(x)*(sum(x^(-1))/n))^(1/2))-1))^(1/2)
  BBataa=(mean(x)*((sum(x^(-1))/n)^(-1)))^(1/2)
  
  #using the Broyden–Fletcher–Goldfarb–Shanno (BFGS) quasi-Newton nonlinear optimization
  AA=optim(c(AAlpha,BBataa),Bir.lik1,gr = nll_grad,
           method = "BFGS", w=x)
  
  #MLE of alpha and beta from the original sample 
  alphahat=AA[[1]][1]
  batahat=AA[[1]][2]
  
  #Call BCIFUNC 
  BCIG1<-BCIFUNC(alphahat,batahat,n,AAlpha,BBataa)
  
  #bootstrap CBC parameter for alpha and beta
  alphastar11<-BCIG1[1:500]
  Betastar<-BCIG1[501:1000]
  #For Variance
  #Since variance is a function of alpha and beta
  # since alpha, beta>0 then we have to check the CBC parametric bootstrap estimator of alpha,beta >0 	if alpha or beta<0 then set alpha=0 and beta=0
  for (v in 1:500) {
    
    if ( (Betastar[v]<=0) | (alphastar11[v]<=0) ) { 
      Betad[v]=0
      Alad[v]=0 }  else {
        Betad[v]=Betastar[v]
        Alad[v]=alphastar11[v]
      }
  }
  # delete alpha=0 and beta=0 , we only consider alpha>0 and beta >0
  AApha <- Alad[!Alad %in% 0]
  BBeta <- Betad[!Betad %in% 0]
  
  
  #Compute Percentile
  Perhat=(BBeta/4)*((AApha*z.p+sqrt((AApha^2)*(z.p^2)+4))^2)
  
  #----------------------------End BCI------------------------------------------------------------------------------------
  
  
  #-------------------------------------------------BayCI and HPD----------------------------------------------------
  
  #Call RatioOfUniformsBS
  PerBays<-RatioOfUniformsBS(x, a1, b1, a2, b2, r, M)
  
  #compute the HPD interval
  HPDPer=hdi(PerBays,0.95)
  #---------------------------------End BayCI and HPD-----------------------------------------------------------------
  
  
  #calculate lower, upper bound and length for GCI
  LGCIPer[i]=quantile(GCIPercentile,prob = 0.025)
  UGCIPer[i]=quantile(GCIPercentile,prob = 0.975)
  AVGCIPer[i]=UGCIPer[i]-LGCIPer[i]
  
  
  #calculate lower, upper bound and length for BCI
  LBCIPer[i]=quantile(Perhat,prob = 0.025)
  UBCIPer[i]=quantile(Perhat,prob = 0.975)
  AVBCIPer[i]=UBCIPer[i]-LBCIPer[i]
  
  #calculate lower, upper bound and length for BayCI
  LBayPer[i]=quantile(PerBays,prob = 0.025)
  UBayPer[i]=quantile(PerBays,prob = 0.975)
  AVBayPer[i]=UBayPer[i]-LBayPer[i]
  
  #calculate lower, upper bound and length for HPD
  LHPDPer[i]=HPDPer[1]
  UHPDPer[i]=HPDPer[2]
  AVHPDPer[i]=UHPDPer[i]-LHPDPer[i]
  
  #for coverage probability 
  
  if ( LGCIPer[i]<=PerR & PerR<=UGCIPer[i] ) { #for GCI
    cpGCIPer[i]=1 }  else {cpGCIPer[i]=0}
  
  if ( LBCIPer[i]<=PerR & PerR<=UBCIPer[i] ) { #for BCI
    cpBCIPer[i]=1 }  else {cpBCIPer[i]=0}
  
  if ( LBayPer[i]<=PerR  & PerR <=UBayPer[i] ) { #for BayCI
    cpBayPer[i]=1 }  else {cpBayPer[i]=0}
  
  if ( LHPDPer[i]<=PerR  & PerR <=UHPDPer[i] ) { #for HPD
    cpHPDPer[i]=1 }  else {cpHPDPer[i]=0}	
  
}

AverLengthGCIPer=mean(AVGCIPer) #calculate the average length for GCI
CoveragePGCIPer=mean(cpGCIPer) 

AverLengthBCIPer=mean(AVBCIPer) #calculate the average length for BCI
CoveragePBCIPer=mean(cpBCIPer)

AverLengthBayPer=mean(AVBayPer) #calculate the average length for BayCI
CoveragePBayPer=mean(cpBayPer)

AverLengthHPDPer=mean(AVHPDPer) #calculate the average length for HPD
CoveragePHPDPer=mean(cpHPDPer)

AVPer=c(AverLengthGCIPer, AverLengthBCIPer, AverLengthBayPer, AverLengthHPDPer)
CPPer=c(CoveragePGCIPer, CoveragePBCIPer, CoveragePBayPer, CoveragePHPDPer)
print(AVPer)
print(CPPer)


toc()
